# Supplementary material for: Smokers’ Engagement Behavior on Facebook: Verbalizing and Visual Expressing the Smoking Cessation Process
Source: Int J Environ Res Public Health. 2022 Aug 12;19(16):9983. doi: 10.3390/ijerph19169983 (PMC9408543; doi:10.3390/ijerph19169983)
Supplement: Supplementary file 1 [file ijerph-19-09983-s001.zip]

Archive with 3 entries (3 files):
- File S1.pdf
- File S2.pdf
- File S3.xlsx
